# Supplementary material for: Ultrasound Can Be Usefully Integrated with the Clinical Assessment of Nail and Enthesis Involvement in Psoriasis and Psoriatic Arthritis
Source: J Clin Med. 2022 Oct 26;11(21):6296. doi: 10.3390/jcm11216296 (PMC9657153; doi:10.3390/jcm11216296)
Supplement: Supplementary file 1 [file jcm-11-06296-s001.zip]

Archive with 1 entries (1 files):
- jcm-1919423-supplementary.pdf
